# Supplementary material for: Levels of Different Microbial Groups on Inert Surfaces of Poultry Slaughterhouses: Identification Using Matrix-Assisted Laser Desorption Ionization Time-of-Flight and Detection of Extended-Spectrum Beta-Lactamase- and Carbapenemase-Producing Enterobacteria
Source: Antibiotics (Basel). 2024 Jun 25;13(7):587. doi: 10.3390/antibiotics13070587 (PMC11273888; doi:10.3390/antibiotics13070587)
Supplement: Supplementary file 1 [file antibiotics-13-00587-s001.zip]

Archive with 1 entries (1 files):
- antibiotics-2978025-supplementary.xlsx
