# Supplementary material for: Levels of Different Microbial Groups on Inert Surfaces of Poultry Slaughterhouses: Identification Using Matrix-Assisted Laser Desorption Ionization Time-of-Flight and Detection of Extended-Spectrum Beta-Lactamase- and Carbapenemase-Producing Enterobacteria
Source: Antibiotics (Basel). 2024 Jun 25;13(7):587. doi: 10.3390/antibiotics13070587 (PMC11273888; doi:10.3390/antibiotics13070587)
Supplement: Supplementary file 1 [file antibiotics-13-00587-s001.zip › antibiotics-2978025-supplementary.xlsx]

## Sheet: Enterobacteriaceae
Sample	Genera	Media	Surface	CN10	K30	S10	AMC30	AMP10	CAZ30	CTX30	FOX30	MEM10	ATM30	C30	CIP5	NA30	STX25	TE30	FOS50	F300	blaTEM	blaCTX-M	blaKPC	blaCMY	blaNDM	Total
A1	Escherichia	SCA	Stunning tank	S	R	I	S	R	S	S	S	S	S	R	I	S	S	S	S	S	+	-	-	-	+	+
A2	Escherichia	SCA	Slaughter area	S	S	S	S	R	S	S	S	S	S	S	R	R	S	S	S	S	+	-	-	-	+	+
B15	Escherichia	SCA	Abdominal aspiration equipment	S	S	S	R	I	S	S	S	S	S	R	R	R	R	I	S	S	+	-	-	-	-	+
A1	Escherichia	VRBA	Stunning tank	S	S	I	I	I	S	S	S	I	S	S	I	S	S	S	S	S	+	-	-	-	+	+
A2	Escherichia	VRBA	Slaughter area	S	R	I	S	R	S	S	S	S	S	S	R	S	S	S	S	S	-	+	-	-	+	+
A7	Escherichia	VRBA	Cloacal sphincter splitter	S	R	R	S	R	S	S	S	I	S	I	R	R	S	R	S	S	+	-	-	+	-	+
B2	Escherichia	VRBA	Slaughter area	S	S	I	S	I	S	S	S	S	S	S	I	S	S	I	S	S	-	-	-	-	+	+
B6	Escherichia	VRBA	Plucker (rubber fingers)	S	S	I	S	S	S	S	S	S	S	S	S	S	S	S	S	S	-	-	-	-	-	-
B10	Escherichia	VRBA	Leg cutter	S	S	S	S	R	R	R	R	R	R	S	R	I	I	S	S	S	+	-	-	-	+	+
B11	Escherichia	VRBA	Head cutter	S	S	I	S	I	S	S	S	S	S	S	I	R	S	R	S	S	-	-	-	-	+	+
B15	Escherichia	VRBA	Abdominal aspiration equipment	S	S	I	S	S	S	S	S	S	S	S	I	S	S	R	S	S	-	-	-	-	-	-
A1	Escherichia	VRBGA	Stunning tank	R	R	R	I	R	S	S	S	S	S	S	R	R	S	R	S	S	+	-	-	-	-	+
A2	Escherichia	VRBGA	Slaughter area	S	R	R	S	R	S	S	S	I	S	R	R	R	R	S	S	S	+	-	-	-	-	+
A4	Escherichia	VRBGA	Sink (outer surface)	S	S	S	S	I	S	S	S	S	S	S	S	S	S	S	S	S	+	-	-	-	-	+
A7	Escherichia	VRBGA	Cloacal sphincter splitter	S	S	S	S	R	S	S	S	S	S	S	I	R	S	S	R	S	+	-	-	+	+	+
B2	Escherichia	VRBGA	Slaughter area	S	S	R	S	S	S	S	S	S	S	S	I	R	S	R	S	S	-	-	-	-	-	-
B6	Escherichia	VRBGA	Plucker (rubber fingers)	S	S	I	S	S	S	S	S	S	S	S	I	S	R	S	S	S	-	-	-	-	-	-
B11	Escherichia	VRBGA	Head cutter	S	S	I	S	I	S	S	S	S	S	S	S	S	S	S	S	S	-	-	-	-	+	+
A10	Escherichia	VRBGA	Abdominal cavity aspirator equipment	S	R	R	S	R	S	S	S	S	S	S	I	S	S	R	S	S	+	-	-	+	-	+
A22	Proteus	SCA	Packaging area cutting board	R	R	R	S	S	S	S	S	S	S	R	I	S	S	S	S	S	-	-	-	-	-	-
B4	Proteus	SCA	Sink (external surface)	S	S	S	S	S	S	S	S	S	I	S	I	R	S	I	S	S	-	-	-	-	-	-
A20	Providencia	VRBA	Stuffer	S	S	I	S	S	S	S	S	S	S	S	I	S	S	S	S	S	-	-	-	-	-	-
A13	Raoultella	VRBGA	Spray washing equipment	S	S	S	S	S	S	S	S	S	S	S	S	S	S	S	S	S	-	-	-	-	-	-
B18	Serratia	VRBA	Pre-cooling rollers	S	S	S	S	S	S	S	S	S	S	S	S	S	S	S	S	S	-	-	-	-	-	-
B20	Serratia	VRBA	Breast conveyor belt	S	S	S	S	S	S	S	S	S	R	S	S	I	S	S	S	S	-	-	-	-	-	-
A6	Serratia	VRBGA	Plucker (rubber fingers)	S	S	S	R	R	S	S	S	I	S	S	I	S	S	S	S	R	+	-	-	-	-	+
A14	Serratia	VRBGA	Leg and neck carrying belt	S	S	S	S	R	S	S	S	I	S	S	S	S	S	S	S	S	+	-	-	+	+	+
A21	Serratia	VRBGA	Meat conveyor belt	S	S	S	S	I	S	S	S	S	S	S	I	S	S	S	S	S	-	-	-	-	-	-
A22	Serratia	VRBGA	Packaging area cutting board	S	S	S	S	I	S	S	S	S	S	S	I	S	S	S	S	S	+	-	-	-	-	+
B15	Serratia	VRBGA	Abdominal aspiration equipment	S	S	S	S	S	S	S	S	S	S	S	S	S	S	S	S	S	-	-	-	-	-	-
B18	Serratia	VRBGA	Pre-cooling rollers	S	S	S	S	S	S	S	S	S	S	S	S	S	S	S	S	R	-	-	-	-	-	-
B14	Citrobacter	VRBA	Bone neck cutter	S	S	I	S	R	S	S	S	S	S	S	S	S	S	R	S	S	+	-	+	+	-	+
B14	Citrobacter	VRBGA	Bone neck cutter	S	S	S	S	I	S	S	S	S	S	S	S	S	S	S	S	S	-	+	-	-	-	+
B5	Enterobacter	VRBGA	Scalding tank door	S	S	S	R	S	S	S	R	S	S	S	I	R	S	S	S	S	-	-	-	-	-	-
A12	Hafnia	VRBA	Neck cutter	S	S	I	R	S	S	S	S	S	S	S	I	S	S	S	S	S	-	-	-	-	-	-
A12	Hafnia	VRBGA	Neck cutter	S	S	I	R	S	S	I	S	S	S	S	I	S	S	S	S	S	-	-	-	-	-	-
A17	Hafnia	VRBGA	Cutting board	S	S	S	S	I	S	S	S	S	I	S	I	S	S	S	S	S	-	+	-	-	-	+
A20	Hafnia	VRBGA	Stuffer	S	S	S	S	S	S	S	S	S	S	S	I	S	S	S	S	S	-	-	-	-	-	-
A6	Klebsiella	VRBA	Plucker (rubber fingers)	R	R	I	S	I	S	S	S	S	S	S	I	R	S	S	S	R	+	-	-	-	-	+
B10	Klebsiella	VRBGA	Leg cutter	S	R	I	S	S	S	S	S	S	S	S	I	S	S	S	S	S	-	-	-	-	-	-

## Sheet: Enterococcus
Sample	Genera	Media	Surface	AMP10	C30	E15	FOS50	QD15	LZD10	F300	RD5	TEC30	TE30	VA30
A1	Enterococcus	KAE	Stunning tank	S	S	R	S	S	R	I	S	S	R	S
A2	Enterococcus	KAE	Slaughter area	S	S	S	S	S	S	S	S	S	S	S
A3	Enterococcus	KAE	Bleeding tank	S	S	S	S	S	S	S	S	S	S	S
A6	Enterococcus	KAE	Plucker (rubber fingers)	S	S	I	S	S	I	S	S	S	R	R
A7	Enterococcus	KAE	Cloacal sphincter splitter	S	S	R	S	R	S	S	S	S	S	I
A12	Enterococcus	KAE	Neck cutter	S	S	R	S	R	S	S	S	S	S	R
A21	Enterococcus	KAE	Meat conveyor belt	S	S	I	S	I	I	S	R	S	S	I
A22	Enterococcus	KAE	Packaging area cutting board	S	S	S	S	S	S	S	S	S	S	S
B2	Enterococcus	KAE	Slaughter area	S	S	R	I	S	S	S	S	S	S	S
B3	Enterococcus	KAE	Bleeding tank	S	S	S	S	S	S	S	S	S	R	S
B4	Enterococcus	KAE	Sink (external surface)	S	R	R	S	S	S	S	S	S	R	S
B6	Enterococcus	KAE	Plucker (rubber fingers)	S	S	I	S	S	S	S	R	S	S	S
A1	Enterococcus	VRE	Stunning tank	S	S	S	R	S	S	R	I	R	S	R
A7	Enterococcus	VRE	Cloacal sphincter splitter	S	S	I	R	S	S	S	S	R	S	R
A11	Enterococcus	VRE	Trachea removal equipment	S	S	I	R	S	S	R	S	R	R	R
B11	Enterococcus	VRE	Head cutter	R	S	I	S	R	R	S	R	R	S	R
B20	Enterococcus	VRE	Breast conveyor belt	S	S	S	R	R	S	I	S	S	R	R
